# Supplementary material for: Incidence and Prevention of Vaginal Cuff Dehiscence After Laparoscopic and Robotic Hysterectomy in Benign Conditions: An Updated Systematic Review and Meta-Analysis
Source: Medicina (Kaunas). 2025 Apr 1;61(4):647. doi: 10.3390/medicina61040647 (PMC12028423; doi:10.3390/medicina61040647)
Supplement: Supplementary file 1 [file medicina-61-00647-s001.zip]

Archive with 1 entries (1 files):
- medicina-3547725-supplementary.pdf
